# Supplementary material for: Emotion Recognition Ability in Preschoolers: Outcomes of a Socio-Emotional Intervention
Source: Brain Sci. 2026 Feb 27;16(3):269. doi: 10.3390/brainsci16030269 (PMC13023541; doi:10.3390/brainsci16030269)
Supplement: Supplementary file 1 [file brainsci-16-00269-s001.zip]

Archive with 3 entries (3 files):
- Table S1 and Figure S1.pdf
- code.txt
- dataset.xlsx
