# Supplementary material for: Emotion Recognition Ability in Preschoolers: Outcomes of a Socio-Emotional Intervention
Source: Brain Sci. 2026 Feb 27;16(3):269. doi: 10.3390/brainsci16030269 (PMC13023541; doi:10.3390/brainsci16030269)
Supplement: Supplementary file 1 [file brainsci-16-00269-s001.zip › code.txt]

b = xlsread("Normative dataset.xlsx",'B2:B55');
>> c = xlsread("Normative dataset.xlsx",'C2:C50');
>> d = xlsread("Normative dataset.xlsx",'D2:D50');
>> e = xlsread("Normative dataset.xlsx",'E2:E50');
>> f = xlsread("Normative dataset.xlsx",'F2:F50');
>> g = xlsread("Normative dataset.xlsx",'G2:G50');
>> h = xlsread("Normative dataset.xlsx",'H2:H50');
>> i = xlsread("Normative dataset.xlsx",'I2:I50');
>> k = xlsread("Normative dataset.xlsx",'K2:K50');
>> l = xlsread("Normative dataset.xlsx",'L2:L50');
>> m = xlsread("Normative dataset.xlsx",'M2:M50');
>> n = xlsread("Normative dataset.xlsx",'N2:N50');
>> o = xlsread("Normative dataset.xlsx",'O2:O50');
>> p = xlsread("Normative dataset.xlsx",'P2:P50');
>> q = xlsread("Normative dataset.xlsx",'Q2:Q50');
>> r = xlsread("Normative dataset.xlsx",'R2:R50');
>> t = xlsread("Normative dataset.xlsx",'T2:T60');
>> u = xlsread("Normative dataset.xlsx",'U2:U60');
>> v = xlsread("Normative dataset.xlsx",'V2:V60');
>> W = xlsread("Normative dataset.xlsx",'W2:W60');
>> x = xlsread("Normative dataset.xlsx",'X2:X60');
>> y = xlsread("Normative dataset.xlsx",'Y2:Y60');
>> z = xlsread("Normative dataset.xlsx",'Z2:Z60');
>> ab = xlsread("Normative dataset.xlsx",'AB2:AB60');
>> ac = xlsread("Normative dataset.xlsx",'AC2:AC60');
>> ad = xlsread("Normative dataset.xlsx",'AD2:AD60');
>> ae = xlsread("Normative dataset.xlsx",'AE2:AE60');
>> af = xlsread("Normative dataset.xlsx",'AF2:AF60');
>> ag = xlsread("Normative dataset.xlsx",'AG2:AG60');
>> ah = xlsread("Normative dataset.xlsx",'AH2:AH60');
>> ai = xlsread("Normative dataset.xlsx",'AI2:AI60');
>> aj = xlsread("Normative dataset.xlsx",'AJ2:AJ60');

>> [H, pValue, W] = swtest(b)

H =

  logical

   0


pValue =

    0.0830


W =

    0.9625
H, pValue, W] = swtest(c)

H =

  logical

   1


pValue =

    0.0236


W =

    0.9487

>> c1 = boxcox(c);
>> [H, pValue, W] = swtest(c1)

H =

  logical

   0


pValue =

    0.4717


W =

    0.9793

[H, pValue, W] = swtest(d)


H =

  logical

   0


pValue =

    0.0761


W =

    0.9616

H, pValue, W] = swtest(e)

H =

  logical

   1


pValue =

   7.3741e-07


W =

    0.7722

>> [H, pValue, W] = swtest(f)

H =

  logical

   1


pValue =

    0.0136


W =

    0.9439

>> f1 = boxcox(f);
>> [H, pValue, W] = swtest(f1)

H =

  logical

   1


pValue =

    0.0230


W =

    0.9492

[H, pValue, W] = swtest(g)

H =

  logical

   0


pValue =

    0.3956


W =

    0.9774


[H, pValue, W] = swtest(h)

H =

  logical

   1


pValue =

    0.0011


W =

    0.9097
>> h(h == 0) = [];
>> h1 = boxcox(h);
>> [H, pValue, W] = swtest(h1)

H =

  logical

   0


pValue =

    0.2634


W =

    0.9723


>> >> [H, pValue, W] = swtest(i)

H =

  logical

   0


pValue =

    0.4506


W =

    0.9788


[H, pValue, W] = swtest(k)

H =

  logical

   1


pValue =

   1.6013e-04


W =

    0.8712
>> k1 = boxcox(k);
>> [H, pValue, W] = swtest(k1)


H =

  logical

   0


pValue =

    0.3297


W =

    0.9739

[H, pValue, W] = swtest(l)

H =

  logical

   1


pValue =

    0.0232


W =

    0.9449

>> l1 = boxcox(l);
>> [H, pValue, W] = swtest(l1)

H =

  logical

   0


pValue =

    0.3005


W =

    0.9728

[H, pValue, W] = swtest(m)

H =

  logical

   1


pValue =

    0.0051


W =

    0.9252

>> m1 = boxcox(m);
>> [H, pValue, W] = swtest(m1)

H =

  logical

   1


pValue =

    0.0370


W =

    0.9509
>> [H, pValue, W] = swtest(m1, 0.01)

H =

  logical

   0


pValue =

    0.0370


W =

    0.9509

>> [H, pValue, W] = swtest(n)

H =

  logical

   1


pValue =

   2.9525e-05


W =

    0.8393

[H, pValue, W] = swtest(o, 0.01)

H =

  logical

   0


pValue =

    0.0348


W =

    0.9502

[H, pValue, W] = swtest(p)

H =

  logical

   0


pValue =

    0.2208


W =

    0.9695
[H, pValue, W] = swtest(q)


H =

  logical

   1


pValue =

   3.8131e-04


W =

    0.8861

>> q1 = boxcox(q);
>> [H, pValue, W] = swtest(q1, 0.01)

H =

  logical

   0


pValue =

    0.0123


W =

    0.9390

[H, pValue, W] = swtest(r)

H =

  logical

   1


pValue =

    0.0013


W =

    0.9057

>> r1 = boxcox(r);
>> [H, pValue, W] = swtest(r1)

H =

  logical

   0


pValue =

    0.7346


W =

    0.9842

[H, pValue, W] = swtest(t)

H =

  logical

   1


pValue =

    0.0016


W =

    0.9213

>> t1 = boxcox(t);
>> [H, pValue, W] = swtest(t1)

H =

  logical

   0


pValue =

    0.3387


W =

    0.9774

>> [H, pValue, W] = swtest(u)

H =

  logical

   1


pValue =

    0.0013


W =

    0.9190

>> u1 = boxcox(u);
>> [H, pValue, W] = swtest(u1)

H =

  logical

   0


pValue =

    0.2107


W =

    0.9729

>> [H, pValue, W] = swtest(v)

H =

  logical

   1


pValue =

    0.0019


W =

    0.9236

>> v1 = boxcox(v);
>> [H, pValue, W] = swtest(v1, 0.01)

H =

  logical

   0


pValue =

    0.0237


W =

    0.9532

>> [H, pValue, W] = swtest(w)

H =

  logical

   1


pValue =

   1.3868e-04


W =

    0.8870

[H, pValue, W] = swtest(x)

H =

  logical

   1


pValue =

    0.0126


W =

    0.9457
>> [H, pValue, W] = swtest(y)

H =

  logical

   0


pValue =

    0.1075


W =

    0.9668

>> z(z == 0) = [];
>> z1 = boxcox(z);
>> [H, pValue, W] = swtest(z1)

H =

  logical

   0


pValue =

    0.0654


W =

    0.9601

[H, pValue, W] = swtest(ab)

H =

  logical

   1


pValue =

   4.0597e-04


W =

    0.9028

>> ab1 = boxcox(ab);
>>  [H, pValue, W] = swtest(ab1)

H =

  logical

   0


pValue =

    0.3403


>> [H, pValue, W] = swtest(ac)

H =

  logical

   1


pValue =

    0.0021


W =

    0.9249

>> ac1 = boxcox(ac);
>> [H, pValue, W] = swtest(ac1)

H =

  logical

   0


pValue =

    0.2459


W =

    0.9743

[H, pValue, W] = swtest(ad)

H =

  logical

   1


pValue =

    0.0255


W =

    0.9538

>> ad1 = boxcox(ad);
>> [H, pValue, W] = swtest(ad1)

H =

  logical

   0


pValue =

    0.1113


W =

    0.9671

[H, pValue, W] = swtest(ae)

H =

  logical

   1


pValue =

    0.0019


W =

    0.9235

>> ae1 = boxcox(ae);
>> [H, pValue, W] = swtest(ae1)

H =

  logical

   1


pValue =

    0.0268


W =

    0.9543

[H, pValue, W] = swtest(af)

H =

  logical

   1


pValue =

   7.1551e-05


W =

    0.8767

>> [H, pValue, W] = swtest(ag)

H =

  logical

   1


pValue =

    0.0400


W =

    0.9580

[H, pValue, W] = swtest(ah)

H =

  logical

   0


pValue =

    0.1400


W =

    0.9692
>> [H, pValue, W] = swtest(ai)

H =

  logical

   1


pValue =

   2.0118e-05


W =

    0.8555

>> ai(ai == 0) = [];
>> ai1 = boxcox(ai);
>> [H, pValue, W] = swtest(ai1)

H =

  logical

   0


pValue =

    0.0529


W =

    0.9593


>> [H, pValue, W] = swtest(aj)

H =

  logical

   1


pValue =

    0.0073


W =

    0.9395

>> aj1 = boxcox(aj);
>> [H, pValue, W] = swtest(aj1)

H =

  logical

   0


pValue =

    0.4332


W =

    0.9798


>> c1 = boxcox(c);
>> h(h == 0) = [];
h1 = boxcox(h);
>> k1 = boxcox(k);
>> l1 = boxcox(l);
>> m1 = boxcox(m);
>> q1 = boxcox(q);
>> r1 = boxcox(r);
>> t1 = boxcox(t);
>> u1 = boxcox(u);
>> v1 = boxcox(v);
>> z(z == 0) = [];
z1 = boxcox(z);
>> ab1 = boxcox(ab);
>> ac1 = boxcox(ac);
>> ad1 = boxcox(ad);
>> ae1 = boxcox(ae);
>> ai(ai == 0) = [];
ai1 = boxcox(ai);
>> aj1 = boxcox(aj);


------raw data-------------------------

>> vars = {b, c, d, i, g, h, k, l, m, p, q, r, t, u, v, y, z, ab, ac, ad, ae, ah, ai, aj};
varnames = {'b','c1','d','i','g','h','k','l','m','p','q','r','t','u','v','y','z','ab','ac','ad','ae','ah','ai','aj'};
nVars = numel(vars);
results = nan(nVars,7);

for j = 1:nVars
    x = vars{j};
    x = x(:);                  % forza in colonna
    x = x(~isnan(x));          % rimuove NaN

    if isempty(x)
        continue
    end

    results(j,1) = numel(x);      % n
    results(j,2) = min(x);        % mn
    results(j,3) = max(x);        % mx
    results(j,4) = mean(x);       % m
    results(j,5) = std(x);        % sd
    results(j,6) = skewness(x);   % sk
    results(j,7) = kurtosis(x);   % kt
end

% Metto in tabella con etichette
Summary = array2table(results, ...
    'VariableNames', {'N','Min','Max','Mean','SD','Skewness','Kurtosis'}, ...
   'RowNames', varnames);
>> disp(Summary)
          N     Min    Max     Mean       SD      Skewness    Kurtosis
          __    ___    ___    ______    ______    ________    ________

    b     54     9     22      16.87    2.7884    -0.59261      3.319 
    c1    54     7     21         16    3.0406     -0.7764     3.5945 
    d     54     2     12     8.2222    2.0892    -0.48624     3.1485 
    i     54    25     54     41.093    6.4113    -0.37769     2.7078 
    g     54     1     15     7.7593    3.1857    -0.18838     2.6337 
    h     54     0     15     9.9074    3.6666     -1.0613     3.8131 
    k     50     6     23      18.32    3.2667      -1.509     6.2136 
    l     50     8     23       17.6    3.4523    -0.76658     3.2643 
    m     50     3     12       9.02    1.9639    -0.81203     3.4223 
    p     50     3     14       8.82    2.7604    -0.23432     2.5859 
    q     50     4     16       11.8    3.1816     -1.0408     3.3173 
    r     50    18     57      44.94    7.6196     -1.2373     4.8957 
    t     59     7     22     16.983    3.1758      -1.043     4.1644 
    u     59     4     22     16.356    3.4429     -1.0617     4.4813 
    v     59     3     11     8.2542    1.8156    -0.81878     3.5433 
    y     59     2     13     8.0169    2.5017    -0.33261     2.6701 
    z     59     0     15     10.559    3.9796     -1.3842     4.4208 
    ab    59    15     54     41.593    7.3909     -1.2061       4.73 
    ac    59     8     22     17.356    2.9052     -0.9832     3.9348 
    ad    59    10     22     16.797    2.9407    -0.47558     2.6553 
    ae    59     3     11     8.3898    1.6919    -0.84254     4.0154 
    ah    59     2     13     8.0169    2.5223    -0.30535      2.612 
    ai    59     0     15         11    3.4641     -1.4884     5.3449 
    aj    59    24     54     42.542    6.3824    -0.81825     3.3282 


--------correction---------------------

>> vars = {b, c1, d, i, g, h1, k1, l1, m1, p, q1, r1, t1, u1, v1, y, z1, ab1, ac1, ad1, ae1, ah, ai1, aj1};
>> varnames = {'b','c1','d','i','g','h1','k1','l1','m1','p','q1','r1','t1','u1','v1','y','z1','ab1','ac1','ad1','ae1','ah','ai1','aj1'};
>> nVars = numel(vars);
results = nan(nVars,7);

for j = 1:nVars
    x = vars{j};
    x = x(:);                
    x = x(~isnan(x));          % rimuove NaN

    if isempty(x)
        continue
    end

    results(j,1) = numel(x);      
    results(j,2) = min(x);        
    results(j,3) = max(x);        
    results(j,4) = mean(x);      
    results(j,5) = std(x);       
    results(j,6) = skewness(x);   
    results(j,7) = kurtosis(x);   
end

Summary = array2table(results, ...
    'VariableNames', {'N','Min','Max','Mean','SD','Skewness','Kurtosis'}, ...
    'RowNames', varnames);

>> disp(Summary)
           N      Min       Max       Mean       SD      Skewness     Kurtosis
           __    ______    ______    ______    ______    _________    ________

    b      54         9        22     16.87    2.7884     -0.59261      3.319 
    c1     54    35.009    419.75    238.61    90.618    -0.096157     2.5254 
    d      54         2        12    8.2222    2.0892     -0.48624     3.1485 
    i      54        25        54    41.093    6.4113     -0.37769     2.7078 
    g      54         1        15    7.7593    3.1857     -0.18838     2.6337 
    h1     52         0    51.768    29.011    12.931      -0.2449     2.5021 
    k1     50     79.53    4946.9    2680.7    1124.2     -0.19509     2.4465 
    l1     50    53.116    619.27    351.63    140.19     -0.13253     2.4054 
    m1     50     4.608    105.04     59.37      24.7     -0.17531     2.1995 
    p      50         3        14      8.82    2.7604     -0.23432     2.5859 
    q1     50    10.592    284.41     154.1    75.343     -0.35241     2.1051 
    r1     50    2438.8     85777     44625     18660     -0.14598     2.6505 
    t1     59    66.294    1403.8    755.93    312.36     -0.13403     2.5835 
    u1     59    10.601    602.14    320.14    132.22     -0.16713     2.5439 
    v1     59    4.3726    75.671    43.266    17.753     -0.11267     2.6327 
    y      59         2        13    8.0169    2.5017     -0.33261     2.6701 
    z1     55         0     101.6    61.898    25.815     -0.27723     2.3143 
    ab1    59    1019.8     45145     22600    9511.8     -0.14327      2.805 
    ac1    59     137.8    2540.2    1374.4    556.03     -0.12944     2.5321 
    ad1    59    50.395    247.74    148.23     48.96    -0.085002     2.4823 
    ae1    59    4.4287    78.221    45.759    17.575    -0.073422     2.7139 
    ah     59         2        13    8.0169    2.5223     -0.30535      2.612 
    ai1    57         0    120.46    72.924    30.599      -0.2919     2.3204 
    aj1    59    3627.1     38590     20397      7761    -0.088178     2.7407 


-------------Parametriche---------------------


b = xlsread("Normative dataset.xlsx",'B2:B50');
c = xlsread("Normative dataset.xlsx",'C2:C50');
d = xlsread("Normative dataset.xlsx",'D2:D50');
e = xlsread("Normative dataset.xlsx",'E2:E50');
f = xlsread("Normative dataset.xlsx",'F2:F50');
g = xlsread("Normative dataset.xlsx",'G2:G50');
h = xlsread("Normative dataset.xlsx",'H2:H50');
i = xlsread("Normative dataset.xlsx",'I2:I50');
k = xlsread("Normative dataset.xlsx",'K2:K50');
l = xlsread("Normative dataset.xlsx",'L2:L50');
m = xlsread("Normative dataset.xlsx",'M2:M50');
n = xlsread("Normative dataset.xlsx",'N2:N50');
o = xlsread("Normative dataset.xlsx",'O2:O50');
p = xlsread("Normative dataset.xlsx",'P2:P50');
q = xlsread("Normative dataset.xlsx",'Q2:Q50');
r = xlsread("Normative dataset.xlsx",'R2:R50');
t = xlsread("Normative dataset.xlsx",'T2:T60');
u = xlsread("Normative dataset.xlsx",'U2:U60');
v = xlsread("Normative dataset.xlsx",'V2:V60');
W = xlsread("Normative dataset.xlsx",'W2:W60');
x = xlsread("Normative dataset.xlsx",'X2:X60');
y = xlsread("Normative dataset.xlsx",'Y2:Y60');
z = xlsread("Normative dataset.xlsx",'Z2:Z60');
ab = xlsread("Normative dataset.xlsx",'AB2:AB60');
ac = xlsread("Normative dataset.xlsx",'AC2:AC60');
ad = xlsread("Normative dataset.xlsx",'AD2:AD60');
ae = xlsread("Normative dataset.xlsx",'AE2:AE60');
af = xlsread("Normative dataset.xlsx",'AF2:AF60');
ag = xlsread("Normative dataset.xlsx",'AG2:AG60');
ah = xlsread("Normative dataset.xlsx",'AH2:AH60');
ai = xlsread("Normative dataset.xlsx",'AI2:AI60');
aj = xlsread("Normative dataset.xlsx",'AJ2:AJ60');


vars  = {b, c, d, g, h, i};       % Gruppo 1 - Pre
vars1 = {k, l, m, p, q, r};       % Gruppo 1 - Post
vars2 = {t, u, v, y, z, ab};      % Gruppo 2 - Pre
vars3 = {ac, ad, ae, ah, ai, aj};     % Gruppo 2 - Post
 

% Vettori G1
G1_pre_all  = {b, c, d, g, h, i};      
G1_post_all = {k, l, m, p, q, r};

% Vettori G2
G2_pre_all  = {t, u, v, y, z, ab};
G2_post_all = {ac, ad, ae, ah, ai, aj};


nG1 = min(cellfun(@(x,y) min(length(x),length(y)), G1_pre_all, G1_post_all));
nG2 = min(cellfun(@(x,y) min(length(x),length(y)), G2_pre_all, G2_post_all));


for j=1:6
    G1_pre_all{j}  = G1_pre_all{j}(1:nG1);
    G1_post_all{j} = G1_post_all{j}(1:nG1);
    G2_pre_all{j}  = G2_pre_all{j}(1:nG2);
    G2_post_all{j} = G2_post_all{j}(1:nG2);
end


Volti_B_Pre = [G1_pre_all{1};  G2_pre_all{1}];
Volti_B_Post= [G1_post_all{1}; G2_post_all{1}];
Volti_A_Pre = [G1_pre_all{2};  G2_pre_all{2}];
Volti_A_Post= [G1_post_all{2}; G2_post_all{2}];
Pos_A_Pre   = [G1_pre_all{3};  G2_pre_all{3}];
Pos_A_Post  = [G1_post_all{3}; G2_post_all{3}];
Tot_Pre     = [G1_pre_all{4};  G2_pre_all{4}];
Tot_Post    = [G1_post_all{4}; G2_post_all{4}];
Angry_Pre   = [G1_pre_all{5};  G2_pre_all{5}];
Angry_Post  = [G1_post_all{5}; G2_post_all{5}];
Fear_Pre    = [G1_pre_all{6};  G2_pre_all{6}];
Fear_Post   = [G1_post_all{6}; G2_post_all{6}];

Gruppo = [repmat(categorical(1), nG1,1); repmat(categorical(2), nG2,1)];
ID = (1:(nG1+nG2))';

W = table(ID, Gruppo, ...
    Volti_B_Pre,Volti_B_Post, ...
    Volti_A_Pre,Volti_A_Post, ...
    Pos_A_Pre,Pos_A_Post, ...
    Tot_Pre,Tot_Post, ...
    Angry_Pre,Angry_Post, ...
    Fear_Pre,Fear_Post);

% WithinDesign
Tempo = repmat(categorical({'Pre';'Post'}), 6, 1);
Variabile = categorical([repmat({'Volti_B'},2,1); repmat({'Volti_A'},2,1); ...
                         repmat({'Pos_A'},2,1);  repmat({'Tot'},2,1); ...
                         repmat({'Angry'},2,1);  repmat({'Fear'},2,1)]);
WithinDesign = table(Tempo, Variabile);

% fitrm + MANOVArawdata
rm = fitrm(W, ['Volti_B_Pre,Volti_B_Post,' ...
               'Volti_A_Pre,Volti_A_Post,' ...
               'Pos_A_Pre,Pos_A_Post,' ...
               'Tot_Pre,Tot_Post,' ...
               'Angry_Pre,Angry_Post,' ...
               'Fear_Pre,Fear_Post ~ Gruppo'], ...
               'WithinDesign', WithinDesign);

mv = manova(rm, 'WithinModel', 'Tempo*Variabile');
disp('=== TEST MULTIVARIATI (MANOVA) ==='); disp(mv);

uv = ranova(rm, 'WithinModel', 'Tempo*Variabile');
disp('=== TEST UNIVARIATI (per variabile) ==='); disp(uv);

=== TEST MULTIVARIATI (MANOVA) ===
        Within           Between      Statistic      Value         F        RSquare     df1    df2      pValue  
    _______________    ___________    _________    _________    _______    _________    ___    ___    __________

    (Intercept)        (Intercept)    Pillai         0.98652     7171.7      0.98652     1     98     1.8366e-93
    (Intercept)        (Intercept)    Wilks         0.013481     7171.7      0.98652     1     98     1.8366e-93
    (Intercept)        (Intercept)    Hotelling        73.18     7171.7      0.98652     1     98     1.8366e-93
    (Intercept)        (Intercept)    Roy              73.18     7171.7      0.98652     1     98     1.8366e-93
    (Intercept)        Gruppo         Pillai       0.0049403    0.48656    0.0049403     1     98        0.48712
    (Intercept)        Gruppo         Wilks          0.99506    0.48656    0.0049403     1     98        0.48712
    (Intercept)        Gruppo         Hotelling    0.0049648    0.48656    0.0049403     1     98        0.48712
    (Intercept)        Gruppo         Roy          0.0049648    0.48656    0.0049403     1     98        0.48712
    Tempo              (Intercept)    Pillai        0.047741     4.9132     0.047741     1     98       0.028965
    Tempo              (Intercept)    Wilks          0.95226     4.9132     0.047741     1     98       0.028965
    Tempo              (Intercept)    Hotelling     0.050134     4.9132     0.047741     1     98       0.028965
    Tempo              (Intercept)    Roy           0.050134     4.9132     0.047741     1     98       0.028965
    Tempo              Gruppo         Pillai        0.037479      3.816     0.037479     1     98       0.053618
    Tempo              Gruppo         Wilks          0.96252      3.816     0.037479     1     98       0.053618
    Tempo              Gruppo         Hotelling     0.038938      3.816     0.037479     1     98       0.053618
    Tempo              Gruppo         Roy           0.038938      3.816     0.037479     1     98       0.053618
    Variabile          (Intercept)    Pillai         0.99271     2559.7      0.99271     5     94     8.8657e-99
    Variabile          (Intercept)    Wilks        0.0072909     2559.7      0.99271     5     94     8.8657e-99
    Variabile          (Intercept)    Hotelling       136.16     2559.7      0.99271     5     94     8.8657e-99
    Variabile          (Intercept)    Roy             136.16     2559.7      0.99271     5     94     8.8657e-99
    Variabile          Gruppo         Pillai        0.034927    0.68039     0.034927     5     94        0.63938
    Variabile          Gruppo         Wilks          0.96507    0.68039     0.034927     5     94        0.63938
    Variabile          Gruppo         Hotelling     0.036191    0.68039     0.034927     5     94        0.63938
    Variabile          Gruppo         Roy           0.036191    0.68039     0.034927     5     94        0.63938
    Tempo:Variabile    (Intercept)    Pillai         0.05685     1.1332      0.05685     5     94        0.34833
    Tempo:Variabile    (Intercept)    Wilks          0.94315     1.1332      0.05685     5     94        0.34833
    Tempo:Variabile    (Intercept)    Hotelling     0.060276     1.1332      0.05685     5     94        0.34833
    Tempo:Variabile    (Intercept)    Roy           0.060276     1.1332      0.05685     5     94        0.34833
    Tempo:Variabile    Gruppo         Pillai        0.042136    0.82701     0.042136     5     94         0.5336
    Tempo:Variabile    Gruppo         Wilks          0.95786    0.82701     0.042136     5     94         0.5336
    Tempo:Variabile    Gruppo         Hotelling      0.04399    0.82701     0.042136     5     94         0.5336
    Tempo:Variabile    Gruppo         Roy            0.04399    0.82701     0.042136     5     94         0.5336

=== TEST UNIVARIATI (per variabile) ===
                                     SumSq       DF       MeanSq         F         pValue       pValueGG       pValueHF       pValueLB 
                                   __________    ___    __________    _______    __________    ___________    ___________    __________

    (Intercept)                    3.6338e+05      1    3.6338e+05     7171.7    1.8366e-93     1.8366e-93     1.8366e-93    1.8366e-93
    Gruppo                             24.653      1        24.653    0.48656       0.48712        0.48712        0.48712       0.48712
    Error                              4965.6     98        50.669                                                                     
    (Intercept):Tempo                  257.61      1        257.61     4.9132      0.028965       0.028965       0.028965      0.028965
    Gruppo:Tempo                       200.08      1        200.08      3.816      0.053618       0.053618       0.053618      0.053618
    Error(Tempo)                       5138.5     98        52.433                                                                     
    (Intercept):Variabile          1.6896e+05      5         33793       5425             0    2.7707e-202    1.6775e-207    1.2955e-87
    Gruppo:Variabile                   19.687      5        3.9373    0.63209       0.67534        0.55743        0.56139       0.42851
    Error(Variabile)                   3052.2    490        6.2291                                                                     
    (Intercept):Tempo:Variabile        79.007      5        15.801      2.327      0.041758       0.083605       0.081692       0.13037
    Gruppo:Tempo:Variabile             59.557      5        11.911     1.7542       0.12078        0.16354        0.16198       0.18844
    Error(Tempo:Variabile)             3327.3    490        6.7903                                                                     


G1_pre  = {b, c, d, g, h, i};
G1_post = {k, l, m, p, q, r};
G2_pre  = {t, u, v, y, z, ab};
G2_post = {ac, ad, ae, ah, ai, aj};

>> results = {}; 

for j = 1:6
    % Allineamento
    nG1 = min(length(G1_pre{j}), length(G1_post{j}));
    nG2 = min(length(G2_pre{j}), length(G2_post{j}));

    g1pre  = G1_pre{j}(1:nG1);
    g1post = G1_post{j}(1:nG1);
    g2pre  = G2_pre{j}(1:nG2);
    g2post = G2_post{j}(1:nG2);

    % --- T-test entro gruppo (pre vs post) ---
    [~,p_G1_within,~,s1] = ttest(g1pre, g1post);
    [~,p_G2_within,~,s2] = ttest(g2pre, g2post);

    % --- T-test tra gruppi (indipendenti) ---
    [~,p_pre,~,s3]  = ttest2(g1pre, g2pre);
    [~,p_post,~,s4] = ttest2(g1post, g2post);

    % --- Salva risultati ---
    results = [results; {
        varNames{j}, ...
        s1.tstat, p_G1_within, ...
        s2.tstat, p_G2_within, ...
        s3.tstat, p_pre, ...
        s4.tstat, p_post}];
end

% --- Tabella riassuntiva ---
ResultsTable = cell2table(results, ...
    'VariableNames', {'Variabile', ...
    't_G1_PrePost','p_G1_PrePost', ...
    't_G2_PrePost','p_G2_PrePost', ...
    't_G1vsG2_Pre','p_G1vsG2_Pre', ...
    't_G1vsG2_Post','p_G1vsG2_Post'});

disp('--------------------------------------------');
disp('RISULTATI T-TEST (ENTRO E TRA GRUPPI)');
disp('--------------------------------------------');
disp(ResultsTable);
--------------------------------------------
RISULTATI T-TEST (ENTRO E TRA GRUPPI)
--------------------------------------------
     Variabile     t_G1_PrePost    p_G1_PrePost    t_G2_PrePost    p_G2_PrePost    t_G1vsG2_Pre    p_G1vsG2_Pre    t_G1vsG2_Post    p_G1vsG2_Post
    ___________    ____________    ____________    ____________    ____________    ____________    ____________    _____________    _____________

    {'Volti_B'}      -2.4513          0.01785        -0.22136        0.82573         -0.57264         0.5682          1.5906           0.11491   
    {'Volti_A'}      -2.5549         0.013778        -0.14181        0.88781         -0.85775        0.39312           1.428           0.15646   
    {'Pos_A'  }      -2.0175         0.049139               0              1         -0.36013        0.71953          1.9495          0.054088   
    {'Angry'  }      -1.5434          0.12917       -0.038274        0.96962         -0.82073        0.41379          1.1323           0.26028   
    {'Fear'   }      -2.8521        0.0063431         -0.2932        0.77061          -1.1216        0.26477          1.3336           0.18542   
    {'Tot'    }      -2.6989        0.0095182        -0.17238        0.86385         -0.76251        0.44758          1.8659          0.065052   


------------------Non parametriche------------------------------------------------


FaceBG1_Pre = xlsread("Overall dataset", 'B2:B78');
FaceAG1_Pre= xlsread("Overall dataset", 'C2:C78');
PosG1_Pre= xlsread("Overall dataset", 'D2:D78');
HappyG1_Pre= xlsread("Overall dataset", 'E2:E78');
SadG1_Pre= xlsread("Overall dataset", 'F2:F78');
AngryG1_Pre= xlsread("Overall dataset", 'G2:G78');
FearG1_Pre= xlsread("Overall dataset", 'H2:H78');
TotG1_Pre= xlsread("Overall dataset", 'I2:I78');

FaceBG1_Post= xlsread("Overall dataset", 'J2:J78');
FaceAG1_Post= xlsread("Overall dataset", 'K2:K78');
PosG1_Post= xlsread("Overall dataset", 'L2:L78');
HappyG1_Post= xlsread("Overall dataset", 'M2:M78');
SadG1_Post= xlsread("Overall dataset", 'N2:N78');
AngryG1_Post= xlsread("Overall dataset", 'O2:O78');
FearG1_Post= xlsread("Overall dataset", 'P2:P78');
TotG1_Post= xlsread("Overall dataset", 'Q2:Q78');


FaceBG2_Pre= xlsread("Overall dataset", 'S2:S78');
FaceAG2_Pre= xlsread("Overall dataset", 'T2:T78');
PosG2_Pre= xlsread("Overall dataset", 'U2:U78');
HappyG2_Pre= xlsread("Overall dataset", 'V2:V78');
SadG2_Pre= xlsread("Overall dataset", 'W2:W78');
AngryG2_Pre= xlsread("Overall dataset", 'X2:X78');
FearG2_Pre= xlsread("Overall dataset", 'Y2:Y78');
TotG2_Pre= xlsread("Overall dataset", 'Z2:Z78');

FaceBG2_Post= xlsread("Overall dataset", 'AA2:AA78');
FaceAG2_Post= xlsread("Overall dataset", 'AB2:AB78');
PosG2_Post= xlsread("Overall dataset", 'AC2:AC78');
HappyG2_Post= xlsread("Overall dataset", 'AD2:AD78');
SadG2_Post= xlsread("Overall dataset", 'AE2:AE78');
AngryG2_Post= xlsread("Overall dataset", 'AF2:AF78');
FearG2_Post= xlsread("Overall dataset", 'AG2:AG78');
TotG2_Post= xlsread("Overall dataset", 'AH2:AH78');

---------Sul totale----------------

>> TotG1_Pre= xlsread("Overall dataset", 'I2:I78');
>> TotG1_Post= xlsread("Overall dataset", 'Q2:Q78');
>> TotG2_Pre= xlsread("Overall dataset", 'Z2:Z78');

>> TotG2_Post= xlsread("Overall dataset", 'AH2:AH78');
>> data1 = [TotG1_Pre TotG1_Post];
>> data2 = [TotG2_Pre TotG2_Post];
>> Overalldata = [data1 data2]
>> p = kruskalwallis(data1)

p =

   3.3246e-06

>> p = kruskalwallis(data2)

p =

    0.5857

>> [p,tbl,stats] = kruskalwallis(Overall)

p =

   2.5582e-05

>> [p,~,stats] = ranksum(TotG1_Pre, TotG2_Pre);

disp(stats.ranksum)
disp(p)
        5685

    0.3074


>> [p,~,stats] = ranksum(TotG1_Post, TotG2_Post);
disp(stats.ranksum)
disp(p)
   6.8255e+03

    0.0019
