# Supplementary material for: Emotion Recognition Ability in Preschoolers: Outcomes of a Socio-Emotional Intervention
Source: Brain Sci. 2026 Feb 27;16(3):269. doi: 10.3390/brainsci16030269 (PMC13023541; doi:10.3390/brainsci16030269)
Supplement: Supplementary file 1 [file brainsci-16-00269-s001.zip › dataset.xlsx]

## Sheet: Normative
Cod_ID	Volti_B_G1	Volti_A_G1	Pos_A_G1	Happy_G1	Sad_G1	Angry_G1	Fear_G1	Tot_Pre G1	Cod_ID	Volti_B_G1	Volti_A_G1	Pos_A_G1	Happy_G1	Sad_G1	Angry_G1	Fear_G1	Tot_Post G1	Cod_ID	Volti_B_G2	Volti_A_G2	Pos_A_G2	Happy_G2	Sad_G2	Angry_G2	Fear_G2	Cod_ID	Tot_PreG2	Volti_B_G2	Volti_A_G2	Pos_A_G2	Happy_G2	Sad_G2	Angry_G2	Fear_G2	Tot_PostG2
A_001	17	17	10	15	12	9	8	44	A_001	21	17	10	13	14	10	11	48	A_001	20	17	9	15	12	8	11	A_001	46	17	19	10	14	13	9	10	46
A_002	18	19	10	15	9	11	12	47	A_002	18	18	11	15	13	5	14	47	A_002	13	11	7	13	9	8	1	A_002	31	19	15	8	11	12	8	11	42
A_003	19	18	9	13	11	12	10	46	A_003	19	18	8	10	14	8	13	45	A_003	15	10	7	12	4	8	8	A_003	32	18	19	9	13	14	6	13	46
A_004	19	19	9	14	13	7	13	47	A_004	20	18	8	15	11	8	12	46	A_004	14	15	8	13	9	6	9	A_004	37	22	22	9	14	14	13	12	53
A_005	20	18	10	14	13	9	12	48	A_005	21	17	11	14	10	10	15	49	A_005	14	13	5	12	7	7	6	A_005	32	19	18	8	12	8	10	15	45
A_006	18	16	9	13	10	7	13	43	A_006	21	19	9	13	12	12	12	49	A_006	21	15	11	11	11	10	15	A_006	47	14	15	9	13	9	4	12	38
A_007	17	16	8	11	11	8	11	41	A_007	19	20	8	13	12	10	12	47	A_007	17	19	7	13	9	10	11	A_007	43	18	19	8	14	12	8	11	45
A_008	18	17	8	13	12	5	13	43	A_008	22	14	8	12	12	6	14	44	A_008	20	17	8	13	10	9	13	A_008	45	18	19	6	14	12	8	9	43
A_009	14	15	7	13	14	7	2	36	A_009	20	19	8	10	14	9	14	47	A_009	21	18	10	14	10	11	14	A_009	49	17	18	9	12	10	10	12	44
A_010	16	14	6	13	13	10	0	36	A_010	18	21	11	13	13	9	15	50	A_010	13	10	7	15	7	8	0	A_010	30	18	13	7	12	11	5	10	38
A_011	17	18	8	14	12	8	9	43	A_011	19	19	10	12	12	8	16	48	A_011	16	16	11	15	6	7	15	A_011	43	19	18	8	15	13	7	10	45
A_012	18	20	9	14	13	10	10	47	A_012	21	20	10	14	14	9	14	51	A_012	14	16	9	13	7	11	8	A_012	39	19	20	8	13	14	8	12	47
A_013	16	15	7	14	8	6	10	38	A_013	20	22	11	14	12	12	15	53	A_013	17	13	3	9	4	10	10	A_013	33	18	19	9	14	9	9	14	46
A_014	16	15	5	15	9	1	11	36	A_014	18	19	11	14	9	10	15	48	A_014	17	19	9	13	11	7	14	A_014	45	22	21	11	13	13	13	15	54
A_015	19	17	7	12	12	9	10	43	A_015	18	22	9	13	15	8	13	49	A_015	17	19	8	13	9	11	11	A_015	44	19	19	9	14	12	8	13	47
A_016	16	14	8	14	3	12	9	38	A_016	17	14	10	11	9	10	11	41	A_016	10	12	8	13	8	2	7	A_016	30	17	16	7	14	9	9	8	40
A_017	17	15	7	13	8	8	10	39	A_017	22	20	12	11	16	12	15	54	A_017	19	17	7	10	14	6	13	A_017	43	20	15	9	13	11	8	12	44
A_018	17	17	12	14	7	12	13	46	A_018	20	16	7	13	10	8	12	43	A_018	20	19	10	14	15	7	13	A_018	49	16	18	8	14	7	10	11	42
A_019	17	16	8	14	13	2	12	41	A_019	21	19	9	13	13	11	12	49	A_019	20	22	9	14	13	11	13	A_019	51	17	18	10	14	11	8	12	45
A_020	17	18	4	12	11	5	11	39	A_020	21	22	10	14	13	13	13	53	A_020	11	13	5	12	7	4	6	A_020	29	18	12	6	11	6	10	9	36
A_021	14	11	6	14	5	2	10	31	A_021	19	19	11	12	11	11	15	49	A_021	13	13	9	13	5	10	7	A_021	35	17	16	8	13	13	3	12	41
A_022	20	19	2	13	11	6	11	41	A_022	19	16	5	13	6	10	11	40	A_022	21	18	8	14	10	11	12	A_022	47	14	15	10	13	12	7	7	39
A_023	14	11	8	14	6	6	7	33	A_023	18	21	11	15	13	9	13	50	A_023	20	20	11	15	12	10	14	A_023	51	17	16	9	14	10	4	14	42
A_024	18	15	9	13	7	9	13	42	A_024	20	13	9	13	12	8	9	42	A_024	16	16	9	13	7	9	12	A_024	41	19	20	8	13	10	12	12	47
A_025	20	21	9	15	12	9	14	50	A_025	17	19	9	16	11	8	10	45	A_025	18	16	10	14	13	6	11	A_025	44	18	17	8	12	14	3	14	43
A_026	17	19	10	15	13	7	11	46	A_026	16	16	8	12	8	8	12	40	A_026	17	17	8	14	10	5	13	A_026	42	19	19	10	13	11	10	14	48
A_027	17	15	9	13	12	3	13	41	A_027	22	23	12	15	13	14	15	57	A_027	8	12	4	10	10	4	0	A_027	24	20	17	9	15	12	8	11	46
A_028	17	17	10	13	13	8	10	44	A_028	15	15	9	14	8	8	9	39	A_028	20	16	11	14	11	7	15	A_028	47	13	11	7	13	9	8	1	31
A_029	19	13	10	14	8	8	12	42	A_029	9	12	8	13	8	4	4	29	A_029	19	20	10	14	14	6	15	A_029	49	15	10	7	12	4	8	8	32
A_030	13	16	6	11	7	6	11	35	A_030	22	23	10	14	13	13	15	55	A_030	15	18	10	13	11	10	9	A_030	43	14	15	8	13	9	6	9	37
A_031	14	20	11	15	12	7	11	45	A_031	23	21	11	13	13	14	15	55	A_031	17	19	10	14	13	9	10	A_031	46	14	13	5	12	7	7	6	32
A_032	18	16	8	12	10	12	8	42	A_032	14	11	5	12	10	4	4	30	A_032	19	15	8	11	12	8	11	A_032	42	21	15	11	11	11	10	15	47
A_033	15	11	6	15	7	4	6	32	A_033	15	8	7	12	6	7	5	30	A_033	18	19	9	13	14	6	13	A_033	46	17	19	7	13	9	10	11	43
A_034	16	18	10	13	10	9	12	44	A_034	16	19	11	11	14	8	13	46	A_034	22	22	9	14	14	13	12	A_034	53	20	17	8	13	10	9	13	45
A_035	15	14	8	14	8	7	8	37	A_035	6	9	3	6	5	3	4	18	A_035	19	18	8	12	8	10	15	A_035	45	21	18	10	14	10	11	14	49
A_036	18	17	8	13	8	9	13	43	A_036	19	19	11	14	10	11	14	49	A_036	14	15	9	13	9	4	12	A_036	38	13	10	7	15	7	8	0	30
A_037	10	14	5	13	12	3	1	29	A_037	16	20	10	13	9	10	14	46	A_037	18	19	8	14	12	8	11	A_037	45	16	16	11	15	6	7	15	43
A_038	20	16	9	11	8	11	15	45	A_038	21	18	8	13	11	10	13	47	A_038	18	19	6	14	12	8	9	A_038	43	14	16	9	13	7	11	8	39
A_039	19	15	6	13	12	1	14	40	A_039	18	16	9	14	11	11	7	43	A_039	17	18	9	12	10	10	12	A_039	44	17	13	3	9	4	10	10	33
A_040	17	19	8	15	8	10	11	44	A_040	18	19	11	14	13	6	15	48	A_040	18	13	7	12	11	5	10	A_040	38	17	19	9	13	11	7	14	45
A_041	13	15	5	13	10	10	0	33	A_041	14	15	9	13	11	6	8	38	A_041	19	18	8	15	13	7	10	A_041	45	17	19	8	13	9	11	11	44
A_042	20	16	9	14	11	12	8	45	A_042	16	14	7	13	8	7	9	37	A_042	19	20	8	13	14	8	12	A_042	47	10	12	8	13	8	2	7	30
A_043	21	21	11	14	13	11	15	53	A_043	21	22	10	15	14	13	11	53	A_043	18	19	9	14	9	9	14	A_043	46	19	17	7	10	14	6	13	43
A_044	20	19	10	12	13	13	11	49	A_044	15	13	6	11	10	3	10	34	A_044	22	21	11	13	13	13	15	A_044	54	20	19	10	14	15	7	13	49
A_045	12	7	6	5	5	7	8	25	A_045	22	19	10	14	13	11	13	51	A_045	19	19	9	14	12	8	13	A_045	47	20	22	9	14	13	11	13	51
A_046	22	18	11	14	14	15	8	51	A_046	19	15	7	14	9	7	11	41	A_046	17	16	7	14	9	9	8	A_046	40	11	13	5	12	7	4	6	29
A_047	15	13	10	11	13	8	6	38	A_047	17	17	7	13	15	6	7	41	A_047	20	15	9	13	11	8	12	A_047	44	13	13	9	13	5	10	7	35
A_048	12	15	6	14	8	4	7	33	A_048	20	19	9	13	13	9	13	48	A_048	16	18	8	14	7	10	11	A_048	42	21	18	8	14	10	11	12	47
A_049	15	12	11	13	8	7	10	38	A_049	19	20	11	13	13	10	14	50	A_049	17	18	10	14	11	8	12	A_049	45	20	20	11	15	12	10	14	51
A_050	18	18	11	15	13	5	14	47	A_050	14	15	6	13	9	4	9	35	A_050	18	12	6	11	6	10	9	A_050	36	16	16	9	13	7	9	12	41
A_051	20	19	8	10	14	9	14	47										A_051	17	16	8	13	13	3	12	A_051	41	18	16	10	14	13	6	11	44
A_052	22	20	12	11	16	12	15	54										A_052	14	15	10	13	12	7	7	A_052	39	17	17	8	14	10	5	13	42
A_053	9	12	8	13	8	4	4	29										A_053	17	16	9	14	10	4	14	A_053	42	8	12	4	10	10	4	0	24
A_054	15	8	7	12	6	7	5	30										A_054	19	20	8	13	10	12	12	A_054	47	20	16	11	14	11	7	15	47
																		A_055	18	17	8	12	14	3	14	A_055	43	19	20	10	14	14	6	15	49
																		A_056	19	19	10	13	11	10	14	A_056	48	15	18	10	13	11	10	9	43
																		A_057	14	9	5	11	9	8	0	A_057	28	19	17	7	10	14	6	13	43
																		A_058	16	19	9	12	9	10	13	A_058	44	20	19	10	14	15	7	13	49
																		A_059	7	4	4	9	0	6	0	A_059	15	20	22	9	14	13	11	13	51

## Sheet: Non-Normative
Cod Id_G1	Volti_B_G1	Volti_A_G1	Pos_A_G1	Happy_G1	Sad_G1	Angry_G1	Fear_G1	Tot_Pre G1	Volti_B_G1	Volti_A_G1	Pos_A_G1	Happy_G1	Sad_G1	Angry_G1	Fear_G1	Tot_Post G1	Cod Id_G2	Volti_B_G2	Volti_A_G2	Pos_A_G2	Happy_G2	Sad_G2	Angry_G2	Fear_G2	Tot_PreG2	Volti_B_G2	Volti_A_G2	Pos_A_G2	Happy_G2	Sad_G2	Angry_G2	Fear_G2	Tot_PostG2
A_001	18	12	7	13	12	4	8	37	21	17	10	13	14	10	11	48	A_001	20	17	9	15	12	8	11	46	17	19	10	14	13	9	10	46
A_002	18	19	7	14	12	5	13	44	18	18	11	15	13	5	14	47	A_002	13	11	7	13	9	8	1	31	19	15	8	11	12	8	11	42
A_003	13	11	5	13	5	5	6	29	19	18	8	10	14	8	13	45	A_003	15	10	7	12	4	8	8	32	18	19	9	13	14	6	13	46
A_004	17	16	7	12	11	7	10	40	20	18	8	15	11	8	12	46	A_004	14	15	8	13	9	6	9	37	22	22	9	14	14	13	12	53
A_005	20	12	10	14	8	9	11	42	21	17	11	14	10	10	15	49	A_005	14	13	5	12	7	7	6	32	19	18	8	12	8	10	15	45
A_006	12	8	7	15	10	2	0	27	21	19	9	13	12	12	12	49	A_006	21	15	11	11	11	10	15	47	14	15	9	13	9	4	12	38
A_007	15	18	9	15	10	6	11	42	19	20	8	13	12	10	12	47	A_007	17	19	7	13	9	10	11	43	18	19	8	14	12	8	11	45
A_008	20	19	11	11	13	11	15	50	22	14	8	12	12	6	14	44	A_008	20	17	8	13	10	9	13	45	18	19	6	14	12	8	9	43
A_009	16	17	5	13	7	6	12	38	20	19	8	10	14	9	14	47	A_009	21	18	10	14	10	11	14	49	17	18	9	12	10	10	12	44
A_010	13	17	6	13	14	2	7	36	18	21	11	13	13	9	15	50	A_010	13	10	7	15	7	8	0	30	18	13	7	12	11	5	10	38
A_011	20	16	11	13	9	11	14	47	19	19	10	12	12	8	16	48	A_011	16	16	11	15	6	7	15	43	19	18	8	15	13	7	10	45
A_012	18	16	9	15	11	6	11	43	21	20	10	14	14	9	14	51	A_012	14	16	9	13	7	11	8	39	19	20	8	13	14	8	12	47
A_013	12	13	7	14	10	5	3	32	20	22	11	14	12	12	15	53	A_013	17	13	3	9	4	10	10	33	18	19	9	14	9	9	14	46
A_014	20	20	11	14	10	11	16	51	18	19	11	14	9	10	15	48	A_014	17	19	9	13	11	7	14	45	22	21	11	13	13	13	15	54
A_015	17	17	5	13	6	8	12	39	18	22	9	13	15	8	13	49	A_015	17	19	8	13	9	11	11	44	19	19	9	14	12	8	13	47
A_016	22	16	10	13	10	15	10	48	17	14	10	11	9	10	11	41	A_016	10	12	8	13	8	2	7	30	17	16	7	14	9	9	8	40
A_017	21	16	10	14	13	10	10	47	22	20	12	11	16	12	15	54	A_017	19	17	7	10	14	6	13	43	20	15	9	13	11	8	12	44
A_018	20	20	6	12	12	10	12	46	20	16	7	13	10	8	12	43	A_018	20	19	10	14	15	7	13	49	16	18	8	14	7	10	11	42
A_019	14	10	8	12	5	11	4	32	21	19	9	13	13	11	12	49	A_019	20	22	9	14	13	11	13	51	17	18	10	14	11	8	12	45
A_020	7	13	9	8	3	8	10	29	21	22	10	14	13	13	13	53	A_020	11	13	5	12	7	4	6	29	18	12	6	11	6	10	9	36
A_021	19	13	5	14	6	9	8	37	19	19	11	12	11	11	15	49	A_021	13	13	9	13	5	10	7	35	17	16	8	13	13	3	12	41
A_022	18	17	10	15	15	4	11	45	19	16	5	13	6	10	11	40	A_022	21	18	8	14	10	11	12	47	14	15	10	13	12	7	7	39
A_023	21	19	8	14	11	8	15	48	18	21	11	15	13	9	13	50	A_023	20	20	11	15	12	10	14	51	17	16	9	14	10	4	14	42
A_024	17	17	10	15	12	5	12	44	20	13	9	13	12	8	9	42	A_024	16	16	9	13	7	9	12	41	19	20	8	13	10	12	12	47
A_025	13	17	7	11	9	8	9	37	17	19	9	16	11	8	10	45	A_025	18	16	10	14	13	6	11	44	18	17	8	12	14	3	14	43
A_026	18	18	8	15	8	11	10	44	16	16	8	12	8	8	12	40	A_026	17	17	8	14	10	5	13	42	19	19	10	13	11	10	14	48
A_027	20	20	10	15	12	15	8	50	22	23	12	15	13	14	15	57	A_027	8	12	4	10	10	4	0	24	20	17	9	15	12	8	11	46
A_028	14	18	8	13	8	8	11	40	15	15	9	14	8	8	9	39	A_028	20	16	11	14	11	7	15	47	13	11	7	13	9	8	1	31
A_029	14	16	8	14	11	8	5	38	9	12	8	13	8	4	4	29	A_029	19	20	10	14	14	6	15	49	15	10	7	12	4	8	8	32
A_030	13	7	6	8	5	7	6	26	22	23	10	14	13	13	15	55	A_030	15	18	10	13	11	10	9	43	14	15	8	13	9	6	9	37
A_031	18	16	11	14	11	5	15	45	23	21	11	13	13	14	15	55	A_031	17	19	10	14	13	9	10	46	14	13	5	12	7	7	6	32
A_032	18	18	10	13	13	8	12	46	14	11	5	12	10	4	4	30	A_032	19	15	8	11	12	8	11	42	21	15	11	11	11	10	15	47
A_033	17	17	10	15	12	9	8	44	15	8	7	12	6	7	5	30	A_033	18	19	9	13	14	6	13	46	17	19	7	13	9	10	11	43
A_034	18	19	10	15	9	11	12	47	16	19	11	11	14	8	13	46	A_034	22	22	9	14	14	13	12	53	20	17	8	13	10	9	13	45
A_035	19	18	9	13	11	12	10	46	6	9	3	6	5	3	4	18	A_035	19	18	8	12	8	10	15	45	21	18	10	14	10	11	14	49
A_036	19	19	9	14	13	7	13	47	19	19	11	14	10	11	14	49	A_036	14	15	9	13	9	4	12	38	13	10	7	15	7	8	0	30
A_037	20	18	10	14	13	9	12	48	16	20	10	13	9	10	14	46	A_037	18	19	8	14	12	8	11	45	16	16	11	15	6	7	15	43
A_038	18	16	9	13	10	7	13	43	21	18	8	13	11	10	13	47	A_038	18	19	6	14	12	8	9	43	14	16	9	13	7	11	8	39
A_039	17	16	8	11	11	8	11	41	18	16	9	14	11	11	7	43	A_039	17	18	9	12	10	10	12	44	17	13	3	9	4	10	10	33
A_040	18	17	8	13	12	5	13	43	18	19	11	14	13	6	15	48	A_040	18	13	7	12	11	5	10	38	17	19	9	13	11	7	14	45
A_041	14	15	7	13	14	7	2	36	14	15	9	13	11	6	8	38	A_041	19	18	8	15	13	7	10	45	17	19	8	13	9	11	11	44
A_042	16	14	6	13	13	10	0	36	16	14	7	13	8	7	9	37	A_042	19	20	8	13	14	8	12	47	10	12	8	13	8	2	7	30
A_043	17	18	8	14	12	8	9	43	21	22	10	15	14	13	11	53	A_043	18	19	9	14	9	9	14	46	19	17	7	10	14	6	13	43
A_044	18	20	9	14	13	10	10	47	15	13	6	11	10	3	10	34	A_044	22	21	11	13	13	13	15	54	20	19	10	14	15	7	13	49
A_045	16	15	7	14	8	6	10	38	22	19	10	14	13	11	13	51	A_045	19	19	9	14	12	8	13	47	20	22	9	14	13	11	13	51
A_046	16	15	5	15	9	1	11	36	19	15	7	14	9	7	11	41	A_046	17	16	7	14	9	9	8	40	11	13	5	12	7	4	6	29
A_047	19	17	7	12	12	9	10	43	17	17	7	13	15	6	7	41	A_047	20	15	9	13	11	8	12	44	13	13	9	13	5	10	7	35
A_048	16	14	8	14	3	12	9	38	20	19	9	13	13	9	13	48	A_048	16	18	8	14	7	10	11	42	21	18	8	14	10	11	12	47
A_049	17	15	7	13	8	8	10	39	19	20	11	13	13	10	14	50	A_049	17	18	10	14	11	8	12	45	20	20	11	15	12	10	14	51
A_050	17	17	12	14	7	12	13	46	14	15	6	13	9	4	9	35	A_050	18	12	6	11	6	10	9	36	16	16	9	13	7	9	12	41
A_051	17	16	8	14	13	2	12	41	21	17	9	14	9	11	13	47	A_051	17	16	8	13	13	3	12	41	18	16	10	14	13	6	11	44
A_052	17	18	4	12	11	5	11	39	23	18	9	13	12	12	13	50	A_052	14	15	10	13	12	7	7	39	17	17	8	14	10	5	13	42
A_053	14	11	6	14	5	2	10	31	22	19	6	14	12	10	11	47	A_053	17	16	9	14	10	4	14	42	8	12	4	10	10	4	0	24
A_054	20	19	2	13	11	6	11	41	20	15	11	13	10	11	12	46	A_054	19	20	8	13	10	12	12	47	20	16	11	14	11	7	15	47
A_055	14	11	8	14	6	6	7	33	20	19	9	13	11	9	15	48	A_055	18	17	8	12	14	3	14	43	19	20	10	14	14	6	15	49
A_056	18	15	9	13	7	9	13	42	17	19	7	13	12	10	8	43	A_056	19	19	10	13	11	10	14	48	15	18	10	13	11	10	9	43
A_057	20	21	9	15	12	9	14	50	21	15	9	11	10	11	13	45	A_057	14	9	5	11	9	8	0	28	19	17	7	10	14	6	13	43
A_058	17	19	10	15	13	7	11	46	20	22	9	14	11	12	14	51	A_058	16	19	9	12	9	10	13	44	20	19	10	14	15	7	13	49
A_059	17	15	9	13	12	3	13	41	21	16	7	15	12	9	8	44	A_059	7	4	4	9	0	6	0	15	20	22	9	14	13	11	13	51
A_060	17	17	10	13	13	8	10	44	18	18	9	12	12	8	13	45	A_060	10	12	8	13	8	2	7	30	11	13	5	12	7	4	6	29
A_061	19	13	10	14	8	8	12	42	22	20	12	15	12	14	13	54	A_061	19	17	7	10	14	6	13	43	13	13	9	13	5	10	7	35
A_062	13	16	6	11	7	6	11	35	17	12	11	10	13	11	6	40	A_062	20	19	10	14	15	7	13	49	21	18	8	14	10	11	12	47
A_063	14	20	11	15	12	7	11	45	20	16	7	12	13	9	9	43	A_063	20	22	9	14	13	11	13	51	20	20	11	15	12	10	14	51
A_064	18	16	8	12	10	12	8	42	19	21	10	14	12	10	14	50	A_064	11	13	5	12	7	4	6	29	16	16	9	13	7	9	12	41
A_065	15	11	6	15	7	4	6	32	12	13	11	11	5	8	12	36	A_065	13	13	9	13	5	10	7	35	18	16	10	14	13	6	11	44
A_066	16	18	10	13	10	9	12	44	18	19	10	13	8	12	14	47	A_066	21	18	8	14	10	11	12	47	17	17	8	14	10	5	13	42
A_067	15	14	8	14	8	7	8	37	18	21	7	14	11	10	11	46	A_067	20	20	11	15	12	10	14	51	8	12	4	10	10	4	0	24
A_068	18	17	8	13	8	9	13	43	16	19	9	14	12	4	14	44	A_068	16	16	9	13	7	9	12	41	20	16	11	14	11	7	15	47
A_069	10	14	5	13	12	3	1	29	24	17	11	14	10	13	15	52	A_069	18	16	10	14	13	6	11	44	10	12	8	13	8	2	7	30
A_070	20	16	9	11	8	11	15	45	22	21	10	13	14	12	14	53	A_070	17	17	8	14	10	5	13	42	19	17	7	10	14	6	13	43
A_071	19	15	6	13	12	1	14	40	20	19	9	14	12	10	12	48	A_071	8	12	4	10	10	4	0	24	20	19	10	14	15	7	13	49
A_072	17	19	8	15	8	10	11	44	19	22	9	14	12	12	12	50	A_072	20	16	11	14	11	7	15	47	20	22	9	14	13	11	13	51
A_073	13	15	5	13	10	10	0	33	17	17	5	14	7	7	11	39	A_073	10	12	8	13	8	2	7	30	11	13	5	12	7	4	6	29
A_074	20	16	9	14	11	12	8	45	19	17	5	12	11	8	10	41	A_074	19	17	7	10	14	6	13	43	13	13	9	13	5	10	7	35
A_075	21	21	11	14	13	11	15	53	22	20	13	14	13	13	15	55	A_075	20	19	10	14	15	7	13	49	19	20	8	13	14	8	12	47
A_076	20	19	10	12	13	13	11	49	18	17	9	12	10	8	14	44	A_076	20	22	9	14	13	11	13	51	18	19	9	14	9	9	14	46
A_077	12	7	6	5	5	7	8	25	19	19	8	14	12	6	14	46	A_077	11	13	5	12	7	4	6	29	22	21	11	13	13	13	15	54
A_078	22	18	11	14	14	15	8	51									A_078	13	13	9	13	5	10	7	35	19	19	9	14	12	8	13	47
A_079	15	13	10	11	13	8	6	38
A_080	12	15	6	14	8	4	7	33
A_081	15	12	11	13	8	7	10	38

## Sheet: sdq dataset
ID	EMOTIONAL PROBLEMS SCALE 1	CONDUCT PROBLEMS SCALE 2	HYPERACTIVITY SCALE 3	PEER PROBLEMS SCALE 4	PROSOCIAL SCALE 5	TOTAL DIFFICULTIES 6
A033	0	2	1	1	6	10
A035	2	4	9	3	2	20
A034	2	2	10	2	4	20
A037	3	1	3	2	8	17
A036	0	0	0	1	10	11
A038	0	0	0	1	10	11
A039	0	0	0	1	10	11
A041	1	5	8	1	1	16
A040	0	1	3	1	3	8
A042	0	0	0	1	6	7
A044	3	0	0	1	7	11
A043	6	2	5	1	4	18
A009P	0	0	0	1	8	9
A045	3	0	3	2	6	14
A002P	3	2	7	1	5	18
A046	1	0	2	1	10	14
A048	4	6	6	4	2	22
A050	3	0	0	2	10	15
A049	8	3	8	5	5	29
A058	1	0	0	1	10	12
A054	2	1	4	3	6	16
A053	7	5	9	5	4	30
A051	2	0	0	4	9	15
A052	2	5	4	3	6	20
A060	0	3	6	1	6	16
A017P	2	1	3	1	7	14
A047	1	9	10	2	1	22
A057	1	2	3	5	5	16
A059	4	0	4	3	7	18
A061	4	0	2	3	6	15
A055	6	6	10	5	3	30
A078	0	0	0	1	9	10
A074	1	1	3	1	9	15
A073	0	4	3	3	6	16
A029P	1	0	0	4	10	15
A075	0	0	2	0	8	10
A076	0	0	0	0	10	10
A077	4	0	1	6	4	15
A033P	0	2	3	2	6	13
A079	6	0	3	5	5	19
A081	5	5	5	5	5	25
